# Supplementary material for: Genetic polymorphisms in the serotonin, dopamine and opioid pathways influence social attention in rhesus macaques (Macaca mulatta)
Source: PLoS One. 2023 Aug 2;18(8):e0288108. doi: 10.1371/journal.pone.0288108 (PMC10395878; doi:10.1371/journal.pone.0288108)
Supplement: S1 Table — (XLSX) [file pone.0288108.s001.xlsx]

## Sheet: in
MonkeyID	AGG	TL	AgeMos	Treatment	Sex	HTTLPR	TPH2	OPRM1	MAOA	DRD4Haplotype	STIN	OXTRHaplotype	HTR2A	AVPR	BehaviourYN	LowActivityAnxiety	ActiveAnxiety	AggressiveSocialSum	ProsocialSum	FearSocialSum	DistractionExploratorySum	ForagingSum	InactiveSum
1	1063.86	1847.29	194	BL	M	SS	SS	CC	67	2.4	SL	2.3	1.2	BB	N
1	1302	2146	194	Stress	M	SS	SS	CC	67	2.4	SL	2.3	1.2	BB	N
2	1569.75	2975.5	216	BL	F	SS	SS	GG	57	1.2	SS	1.1	1.2	BC	Y	11441	93206	0	6783	0	0	0	188570
2	775	1563	218	Stress	F	SS	SS	GG	57	1.2	SS	1.1	1.2	BC	Y	0	255688	1854	5314	0	0	21812	15332
3	1151.5	2698.5	220	BL	F	LL	SL	CC	55	1.1	SS	1.2	1.2	BB	Y	3053	134221	1727	2247	0	8705	0	150047
3	859	1505.25	221	Stress	F	LL	SL	CC	55	1.1	SS	1.2	1.2	BB	Y	0	204316	0	22322	1006	30016	0	0
4	1951.25	2885.75	199	BL	F	SL	SL	GG	57	1.1	SL	1.3	1.1	BB	Y	10881	150790	0	16206	0	16249	5896	9177
5	1365.25	2299.5	186	BL	F	SL	SL	CG	77	1.1	LL	1.2	1.1	BB	Y	1760	221812	4200	0	0	7313	40268	9648
5	104	831	188	Stress	F	SL	SL	CG	77	1.1	LL	1.2	1.1	BB	Y	835	230598	648	0	0	2485	32350	33085
6	1172.5	1490.25	180	BL	F	SL	SS	CC	77	2.2	LL	1.1	1.1	BB	Y	11614	125554	458	81170	397	7231	64339	0
6	510	886.75	179	Stress	F	SL	SS	CC	77	2.2	LL	1.1	1.1	BB	Y	2921	146740	6912	89996	0	12946	40485	0
7	901.375	1547.38	179	BL	F	LL	SS	CC	55	1.2	SL	1.2	2.4	BC	Y	2964	120567	1186	16183	1693	22512	80921	21142
7	636.25	1214.75	179	Stress	F	LL	SS	CC	55	1.2	SL	1.2	2.4	BC	Y	0	25539	0	181164	0	7243	86054	0
8	790.5	1584.75	177	BL	F	LL	SL	CC	57	2.2	SS	1.1	1.1	BB	Y	13227	111841	564	6069	2609	25722	121487	0
8	840	1271.5	177	Stress	F	LL	SL	CC	57	2.2	SS	1.1	1.1	BB	Y	0	53232	0	0	0	35120	111647	87721
9	510	851.625	180	BL	F	LL	SS	CC	67	1.1	SS	1.2	1.1	AB	Y	2669	126006	0	0	0	7168	63953	100204
9	672.25	1932.25	179	Stress	F	LL	SS	CC	67	1.1	SS	1.2	1.1	AB	Y	10675	157314	0	0	0	5179	58705	51467
10	699.75	1672.75	178	BL	F	SL	SS	CC	77	1.2	SL	1.2	1.2	BB	Y	2490	82587	0	0	0	22268	75088	1787
10	790.5	1207.25	179	Stress	F	SL	SS	CC	77	1.2	SL	1.2	1.2	BB	Y	0	45075	0	22540	0	19635	18719	194031
11	1477.75	2291.62	177	BL	F	LL	SS	CC	67	1.1	LL	1.1	1.2	BB	Y	5213	162722	174	656	300	17985	34119	18540
11	1528.75	2715.5	178	Stress	F	LL	SS	CC	67	1.1	LL	1.1	1.2	BB	Y	1315	90481	0	100000	0	2517	27846	0
12	1272.88	2136	177	BL	F	LL	SS	CG	55	2.2	SS	1.1	1.2	CC	Y	6130	127229	1075	10394	0	4276	27536	42487
12	965.25	2181.25	177	Stress	F	LL	SS	CG	55	2.2	SS	1.1	1.2	CC	Y	944	35394	1445	103736	0	6557	76280	75643
13	979.75	1977.38	176	BL	F	LL	SL	CC	67	2.2	SS	2.2	1.4	BC	Y	778	130036	761	22609	406	6252	104323	28903
13	340	712.25	177	Stress	F	LL	SL	CC	67	2.2	SS	2.2	1.4	BC	Y	687	136232	0	4057	0	3770	87457	23545
14	1095	1822.25	167	BL	F	LL	LL	CC	67	1.4	SL	1.1	1.2	BB	Y	854	91827	701	0	2182	10732	167947	0
14	770	1400.5	164.25	Stress	F	LL	LL	CC	67	1.4	SL	1.1	1.2	BB	Y	3503	122342	0	9834	1554	23970	3332	43819
15	543	810.75	162	BL	F	LL	SL	CG	67	1.2	LL	2.3	2.2	BB	Y	272	66176	0	38451	576	10899	75299	23479
15	865.5	1611.5	160	Stress	F	LL	SL	CG	67	1.2	LL	2.3	2.2	BB	N
16	865.125	2205.5	148	BL	F	LL	SS	CC	77	1.2	SS	1.2	1.1	AB	Y	4183	85989	1185	105047	1965	28707	66031	333
16	1007.5	1947.5	149	Stress	F	LL	SS	CC	77	1.2	SS	1.2	1.1	AB	Y	6569	153987	3551	0	1989	42636	6264	5087
17	1042.5	1879.88	148	BL	F	SL	SL	CC	57	1.2	SL	2.3	2.4	BC	Y	8529	189593	2037	21558	0	31848	40471	5964
17	463.75	1210.75	149	Stress	F	SL	SL	CC	57	1.2	SL	2.3	2.4	BC	Y	2636	209578	0	6671	0	42330	16295	0
18	801.375	1340.38	142	BL	F	SL	SL	CC	57	1.2	SS	1.2	1.1	AB	Y	8390	202524	2771	13988	734	33786	21926	10386
18	191.5	1245.25	143	Stress	F	SL	SL	CC	57	1.2	SS	1.2	1.1	AB	Y	8855	152135	16937	27022	0	24001	68734	0
19	743.273	1450.91	161	BL	F	SL	SS	CC	56	3.4	LL	1.1	2.4	BC	N
19	812.4	1389.4	166.2	Stress	F	SL	SS	CC	56	3.4	LL	1.1	2.4	BC	Y	200	146948	2352	9001	0	8344	64643	67927
20	590	1346.75	149	BL	F	SL	SS	CC	77	1.1	SS	1.2	1.1	BB	Y	10933	113116	6061	0	0	148747	616	20529
20	422.667	597.667	150	Stress	F	SL	SS	CC	77	1.1	SS	1.2	1.1	BB	Y	9212	185546	3290	16599	0	31352	18572	0
21	1236.75	2021.5	148	BL	F	LL	SL	CC	57	2.2	SS	1.3	2.4	BB	Y	10175	108412	3995	0	416	9277	136518	29826
21	422	842.333	148	Stress	F	LL	SL	CC	57	2.2	SS	1.3	2.4	BB	Y	7725	106904	481	120818	0	2029	0	62042
22	537.182	1031.09	158	BL	F	SL	SS	CC	57	1.1	SL	1.2	1.4	BC	N
22	1405.6	2289	163.2	Stress	F	SL	SS	CC	57	1.1	SL	1.2	1.4	BC	Y	6288	66768	1510	66675	2815	16806	36391	93130
23	1404.75	2469	148	BL	F	SL	SS	CC	57	1.1	SL	2.2	2.2	BB	Y	2437	104057	0	37237	0	3278	86861	46426
23	1298	2581	146	Stress	F	SL	SS	CC	57	1.1	SL	2.2	2.2	BB	Y	2441	192878	2382	513	2667	20314	52022	0
24	1543.12	2296.12	135	BL	F	LL	SS	CC	55	1.1	SL	2.2	1.2	BC	Y	31685	181717	611	14337	1809	29210	34837	5793
24	1223.75	1770	136	Stress	F	LL	SS	CC	55	1.1	SL	2.2	1.2	BC	Y	10796	190999	2226	332	2499	92405	0	0
25	600.75	1974	138	BL	F	LL	LL	CC	55	1.1	SL	1.2	2.2	BB	Y	14075	181869	0	0	0	1848	8306	90066
25	908.5	1319.5	138	Stress	F	LL	LL	CC	55	1.1	SL	1.2	2.2	BB	Y	3191	193246	590	0	6778	52795	19927	957
26	1086.88	1600.62	134	BL	F	LL	LL	CC	57	1.1	SS	2.2	2.4	BB	Y	1753	142498	0	78922	1545	9807	55049	10153
26	660.75	1142.75	135	Stress	F	LL	LL	CC	57	1.1	SS	2.2	2.4	BB	Y	0	198522	0	0	660	20748	31124	3286
27	367.25	907.75	142	BL	F	SL	SS	CC	67	3.3	SL	1.2	1.2	BB	Y	10843	181625	216	84381	0	9114	13821	0
28	702.923	1376.38	167	BL	M	LL	SS	CC	57	2.3	LL	2.3	2.4	BB	Y	30260	460	0	0	0	6140	47520	212640
28	593.75	1624.25	169	Stress	M	LL	SS	CC	57	2.3	LL	2.3	2.4	BB	Y	2408	116982	1764	0	0	29245	28528	114632
29	608.875	1167.38	106	BL	F	SL	SS	CC	66	1.2	SS	2.2	3.3	BB	Y	0	107299	1942	1687	0	26085	39165	0
29	1018.25	1562.25	106	Stress	F	SL	SS	CC	66	1.2	SS	2.2	3.3	BB	Y	0	47538	2533	58366	3785	18895	15311	52999
30	1180.5	1641	113	BL	F	SL	SS	CG	77	1.2	SS	1.2	1.1	AB	Y	0	193208	275	39257	0	29953	10127	12609
31	949.727	1342.09	121	BL	F	LL	SS	CG	77	1.2	LL	1.2	1.1	BB	N
31	1351	2043.2	127	Stress	F	LL	SS	CG	77	1.2	LL	1.2	1.1	BB	Y	552	107085	0	16360	0	4281	73962	97761
32	625.167	1276.58	110	BL	F	SS	SS	CC	77	1.1	SL	2.2	1.1	BB	Y	0	232221	1762	36728	0	9406	1499	15261
33	859	1561.25	93	BL	F	LL	SS	CC	77	2.2	LL	1.2	1.4	BB	Y	809	116243	2682	0	0	30710	132293	4603
33	882.5	1727	94	Stress	F	LL	SS	CC	77	2.2	LL	1.2	1.4	BB	Y	0	150608	7020	0	0	21010	68463	43919
34	1852.25	2382	101	BL	F	LL	SS	CG	67	2.2	SL	1.2	2.4	BB	Y	0	117697	0	0	2610	27186	58488	0
34	506	978.75	101	Stress	F	LL	SS	CG	67	2.2	SL	1.2	2.4	BB	Y	0	138864	1290	0	0	18032	123367	0
35	631.25	1459.75	100	BL	F	SL	SS	CC	57	1.2	LL	1.1	1.2	BB	Y	0	157711	667	15702	0	3544	85414	30317
35	1815.25	2558	100	Stress	F	SL	SS	CC	57	1.2	LL	1.1	1.2	BB	Y	0	122819	0	0	0	25461	86250	906
36	836.917	1554.42	115	BL	F	SL	SS	CG	57	1.2	LL	1.1	1.2	BB	N
36	1388.25	2351.25	114	Stress	F	SL	SS	CG	57	1.2	LL	1.1	1.2	BB	Y	517	227027	949	14442	0	0	637	3976
37	1951.25	2467	99	BL	F	SL	SS	CC	67	2.3	SL	1.2	1.2	AC	Y	0	110202	2247	92874	0	19089	62127	1190
37	1985.25	2765	99	Stress	F	SL	SS	CC	67	2.3	SL	1.2	1.2	AC	Y	0	139163	1980	0	0	20039	22645	29927
38	1339.5	2733.25	99	BL	F	LL	SL	CC	55	1.1	LL	1.3	1.2	AB	Y	0	147023	1623	0	3339	15533	71039	61444
38	1784	2763.25	100	Stress	F	LL	SL	CC	55	1.1	LL	1.3	1.2	AB	Y	2530	184158	667	68621	10827	8956	0	236
39	1239.75	2282.75	106	BL	F	LL	SS	CC	67	1.2	LL	2.3	2.2	BB	Y	0	206825	0	0	0	17201	38569	0
40	1346.25	1900	96	BL	F	LL	SS	CC	77	2.3	LL	1.2	1.4	AB	Y	2751	125902	2253	69677	3188	5560	0	74618
40	2048.75	2794.75	97.5	Stress	F	LL	SS	CC	77	2.3	LL	1.2	1.4	AB	Y	0	145582	194	133301	5408	2763	0	10005
41	1125.25	1542.5	110	BL	F	LL	SL	CC	67	1.1	SL	1.1	1.1	BB	N
41	1010.75	1946.5	109	Stress	F	LL	SL	CC	67	1.1	SL	1.1	1.1	BB	Y	0	271996	489	5456	0	295	1732	7090
42	20.5	61.5	141	BL	M	LL	SL	CC	55	1.1	SS	1.2	1.2	BB	Y	450	0	0	214475	0	600	73950	10525
42	145.25	322	143	Stress	M	LL	SL	CC	55	1.1	SS	1.2	1.2	BB	Y	36319	29962	1469	0	0	45423	75651	111177
43	651.75	1190.75	98	BL	F	LL	SS	CC	57	2.2	SL	2.2	4.4	BB	Y	0	143106	495	2976	4393	9480	122716	0
43	1194	2419.5	100	Stress	F	LL	SS	CC	57	2.2	SL	2.2	4.4	BB	Y	0	121849	637	0	963	26953	363	0
44	1465.5	2481.62	96	BL	F	LL	SL	CC	66	1.2	SS	1.2	1.2	BB	Y	0	151674	309	51749	80	17103	50715	14358
44	1335.25	2311.5	96	Stress	F	LL	SL	CC	66	1.2	SS	1.2	1.2	BB	Y	0	23041	803	80688	0	27374	105525	14093
45	928.25	1468.75	110	BL	F	SL	SL	CC	56	1.4	SL	2.3	1.1	BB	N
45	848	1789.5	109	Stress	F	SL	SL	CC	56	1.4	SL	2.3	1.1	BB	Y	0	76374	1262	27540	1740	5796	31191	17628
46	2211.5	2793.75	110	BL	F	LL	SS	CC	57	2.4	LL	1.2	2.2	AB	N
46	1389.25	2424	109	Stress	F	LL	SS	CC	57	2.4	LL	1.2	2.2	AB	Y	0	141863	0	6084	2676	12243	35275	5633
47	1176.77	1875.77	131	BL	F	SL	SS	CC	57	1.2	SL	1.2	1.2	BB	Y	21560	0	0	120000	0	1200	0	153660
47	510	916	133	Stress	F	SL	SS	CC	57	1.2	SL	1.2	1.2	BB	Y	5101	864	0	0	0	13951	151008	127193
48	599.909	1303.27	91	BL	F	LL	SL	CG	57	1.2	SS	1.2	2.2	AB	Y	0	114248	521	27880	2788	65908	67821	0
49	653.833	1112.58	91	BL	F	SL	SS	CC	57	1.1	SL	1.2	1.2	AB	Y	0	222108	2292	29943	0	36470	8192	594
50	702	1497.25	91	BL	F	SL	SS	CC	57	1.2	SS	1.2	3.4	AB	Y	0	181539	54	28537	428	61159	27768	0
51	1553.75	2041	99	BL	F	LL	SL	CC	66	1.1	LL	1.2	1.2	BB	N
51	1580.75	2450.5	98	Stress	F	LL	SL	CC	66	1.1	LL	1.2	1.2	BB	Y	0	77884	0	62524	0	33211	113338	7425
52	1224	2038.75	94	BL	F	SL	SL	CC	67	2.2	SS	2.2	1.2	AB	Y	0	114002	434	58838	0	2796	81130	42801
53	1079.8	1761.4	131	BL	F	LL	SL	CC	67	1.2	LL	2.2	1.1	BB	Y	1380	0	0	165220	0	10160	96700	15400
53	572.5	916	133	Stress	F	LL	SL	CC	67	1.2	LL	2.2	1.1	BB	Y	1865	1409	0	98360	1160	24212	142170	30825
54	826.875	1583.5	97	BL	F	SL	SS	CG	66	1.2	SL	1.2	1.1	AB	Y	0	160870	6943	11818	0	48690	68993	0
54	655.25	1132.25	102	Stress	F	SL	SS	CG	66	1.2	SL	1.2	1.1	AB	Y	0	129427	5381	72469	0	591	0	86603
55	474.429	764.143	135	BL	F	SL	SS	CC	67	1.1	SL	2.3	2.4	BC	Y	9218	341	0	245616	766	12374	1739	26277
55	210.2	911.6	137	Stress	F	SL	SS	CC	67	1.1	SL	2.3	2.4	BC	Y	14726	2470	1270	188543	0	32630	42125	18236
56	822.5	1223.38	122	BL	F	LL	SS	CC	57	1.2	SL	2.2	1.1	AB	Y	1741	1702	350	148380	0	17864	55708	72532
56	518.2	1094.8	124	Stress	F	LL	SS	CC	57	1.2	SL	2.2	1.1	AB	Y	56574	1636	0	138751	0	22029	36707	44303
57	259.5	540.25	121	BL	F	SL	SS	CC	57	1.2	LL	1.2	1.1	BB	Y	6324	4374	0	275569	0	3467	0	10267
57	426.5	1061.75	122.25	Stress	F	SL	SS	CC	57	1.2	LL	1.2	1.1	BB	Y	1007	0	0	148994	0	3321	144176	0
58	607.333	992.25	114	BL	M	LL	SS	CC	77	2.2	LL	2.3	1.2	BB	Y	3419	3853	6938	0	0	33761	78288	171531
58	406.25	1103.75	116	Stress	M	LL	SS	CC	77	2.2	LL	2.3	1.2	BB	Y	31664	9367	8672	10624	0	26931	47790	164952
59	921	1610.67	87	BL	F	LL	SS	CC	67	1.2	LL	2.2	1.2	AC	Y	989	219980	4293	16669	0	15873	4044	0
59	1583	2634.5	86	Stress	F	LL	SS	CC	67	1.2	LL	2.2	1.2	AC	Y	127	154177	4437	11337	0	14835	29732	55877
60	920.833	1399.67	76	BL	F	SL	SS	CC	57	1.2	SS	1.2	1.2	BB	Y	0	141338	1862	1517	0	72978	55565	2217
61	1184.5	2140.12	70	BL	F	SL	SS	CC	67	2.2	SS	1.2	1.2	BB	Y	56	132956	2501	15526	976	14441	40865	55721
61	1043.5	2749.5	71	Stress	F	SL	SS	CC	67	2.2	SS	1.2	1.2	BB	Y	0	65160	656	0	599	11646	85046	136890
62	531	1082.5	120	BL	F	SL	SS	CC	57	1.3	LL	1.2	1.2	BC	Y	511	0	0	150747	0	5351	131105	9414
62	377	895.6	122	Stress	F	SL	SS	CC	57	1.3	LL	1.2	1.2	BC	Y	31739	445	0	91454	0	20335	73507	81699
63	775.875	1545.88	119	BL	F	SL	SS	CC	67	1.2	LL	2.2	1.2	BB	N
64	632	1299.38	193	BL	M	LL	SS	CC	66	2.2	LL	1.2	2.2	BB	Y	1800	0	0	60000	800	9700	143800	83900
64	676	1030.25	194	Stress	M	LL	SS	CC	66	2.2	LL	1.2	2.2	BB	Y	1819	0	0	173618	0	7818	2829	112414
65	872.75	1928.75	72	BL	F	SL	SS	CC	67	1.2	SS	1.2	1.1	BB	Y	0	139732	202	4138	0	33370	48007	52868
65	1287.75	1940.5	72	Stress	F	SL	SS	CC	67	1.2	SS	1.2	1.1	BB	Y	0	45400	0	0	2305	66330	124546	4683
66	593.25	1155.25	119	BL	F	LL	SS	CC	56	2.2	LL	2.3	1.4	BB	Y	19660	6356	0	191011	0	12326	585	68685
66	701.6	1361.4	121	Stress	F	LL	SS	CC	56	2.2	LL	2.3	1.4	BB	Y	14315	21788	1097	182538	0	33916	985	44264
67	1019.5	1703	118	BL	F	SL	SS	CG	55	1.2	SL	1.2	1.1	AB	Y	23033	3705	0	0	0	796	41481	230985
67	918.6	1420	119	Stress	F	SL	SS	CG	55	1.2	SL	1.2	1.1	AB	Y	2771	8815	529	0	0	30011	140943	112297
68	505	978.5	120	BL	F	LL	SL	CC	56	1.2	LL	2.2	1.4	AB	Y	2705	11206	0	213751	0	7256	33654	28404
68	635	861.8	122	Stress	F	LL	SL	CC	56	1.2	LL	2.2	1.4	AB	Y	0	10477	0	133593	0	29473	92699	32829
69	333.083	889.75	73	BL	F	LL	SL	CG	66	1.1	LL	1.2	1.2	BB	Y	0	63913	987	33183	0	17935	60166	0
69	367.25	1604.25	71	Stress	F	LL	SL	CG	66	1.1	LL	1.2	1.2	BB	Y	0	139543	1090	0	1113	39166	80825	0
70	764.25	1260.17	71	BL	F	SL	SS	CC	66	1.2	LL	1.2	1.2	BB	Y	0	75110	3965	0	961	17317	98161	0
70	540.5	1286.5	69	Stress	F	SL	SS	CC	66	1.2	LL	1.2	1.2	BB	Y	0	157822	6863	610	3644	18352	61870	0
71	1044.25	1789.62	59	BL	F	SS	SS	CC	66	1.2	SS	2.2	2.2	BB	Y	0	136107	993	11063	1294	56349	49986	2085
71	922.75	2065.5	59	Stress	F	SS	SS	CC	66	1.2	SS	2.2	2.2	BB	Y	0	140402	0	14629	1937	21247	52793	29608
72	369.375	879.375	109	BL	F	LL	SL	CC	66	2.2	LL	2.2	2.2	BB	Y	11480	405	0	187157	0	6126	37895	56937
72	551.6	945.2	110.6	Stress	F	LL	SL	CC	66	2.2	LL	2.2	2.2	BB	Y	3473	3586	0	188096	806	6383	51159	43788
73	767	1382.81	58	BL	F	LL	SS	CC	56	1.1	SL	1.2	2.2	BB	Y	0	99895	1614	18148	878	63694	75071	18642
73	828.25	1872	58	Stress	F	LL	SS	CC	56	1.1	SL	1.2	2.2	BB	Y	403	40123	707	11490	2635	29176	87201	73862
74	375.25	698	105	BL	M	LL	SL	CC	66	1.2	LL	1.3	1.1	BB	Y	11483	2329	2891	0	0	2141	149510	129205
74	718	1036.6	106.2	Stress	M	LL	SL	CC	66	1.2	LL	1.3	1.1	BB	Y	19758	18193	0	24153	0	16680	99241	119607
75	778.333	1252.42	73	BL	F	LL	SS	CC	67	1.2	LL	2.2	1.2	AB	Y	0	54028	6487	0	0	10597	152555	0
75	1697	2539.5	72	Stress	F	LL	SS	CC	67	1.1	LL	2.2	1.2	AB	Y	0	72585	2689	50924	1152	12676	25976	46206
76	468.2	1220.2	105	BL	F	LL	SS	CC	67	2.2	SL	1.2	1.1	BB	Y	880	0	0	60000	0	33760	184480	15340
76	364.25	561.5	106	Stress	F	LL	SS	CC	67	2.2	SL	1.2	1.1	BB	Y	4524	13294	0	225000	0	5924	782	48314
77	530.5	655.25	105	BL	F	SL	SS	CC	57	2.2	LL	1.2	2.2	BB	Y	6740	4595	0	133709	3281	9397	127186	9544
77	489.5	1290.75	107	Stress	F	SL	SS	CC	57	2.2	LL	1.2	2.2	BB	Y	941	0	0	75000	859	8944	199820	14437
78	270.5	905.5	93	BL	F	LL	SS	CG	67	2.2	LL	1.1	1.2	BC	Y	6003	4778	0	213134	1086	1658	71620	1723
78	660.4	1253.6	95	Stress	F	LL	SS	CG	67	2.2	LL	1.1	1.2	BC	Y	17967	154	0	78115	0	11635	116330	75799
79	557	1254.25	96	BL	M	SS	SS	CC	55	1.2	SS	1.2	2.4	BB	Y	24891	10824	807	161936	0	19570	64355	16457
79	951.6	1928.6	97.8	Stress	M	SS	SS	CC	55	1.2	SS	1.2	2.4	BB	Y	5690	12142	2356	104633	0	37397	93119	44662
80	890.583	1564.42	45	BL	F	LL	SL	CG	66	2.2	LL	1.3	1.2	BC	Y	0	130451	9295	4814	576	49454	977	0
80	444	1228.75	43	Stress	F	LL	SL	CG	66	2.2	LL	1.3	1.2	BC	Y	0	89773	2253	0	1937	63561	81257	0
81	454.333	617	87	BL	F	LL	SS	CC	67	1.1	SS	2.2	1.2	BC	Y	0	944	0	153863	0	36543	0	108650
81	718.2	1111.8	89	Stress	F	LL	SS	CC	67	1.1	SS	2.2	1.2	BC	Y	1243	20115	0	211264	0	16081	0	51296
82	1793.5	3026.25	47	BL	F	SL	SS	CG	55	1.1	SS	1.3	1.1	BB	N
82	1396.5	2697	45	Stress	F	SL	SS	CG	55	1.1	SS	1.3	1.1	BB	Y	380	178908	0	2489	2688	15522	56589	18344
83	292.625	541.75	30	BL	F	SL	SS	CG	57	1.2	LL	1.2	1.1	BC	Y	8292	37785	8384	89020	0	38711	85997	12884
83	261.556	436.333	54	Stress	F	SL	SS	CG	57	1.2	LL	1.2	1.1	BC	Y	46565	30853	834	38725	0	23386	97687	39604
84	933.182	1440.64	48	BL	F	LL	SS	CC	66	1.4	LL	1.1	1.2	AB	N
84	1836	2380.8	54.2	Stress	F	LL	SS	CC	66	1.4	LL	1.1	1.2	AB	Y	0	107437	5915	44740	7059	4279	0	69505
85	1096.82	1688.09	48	BL	F	SL	SS	CC	67	1.1	SL	1.2	1.4	AB	N
85	1088.2	1747.4	53.2	Stress	F	SL	SS	CC	67	1.1	SL	1.2	1.4	AB	Y	0	38370	697	84448	261	18482	55282	100000
86	676.846	1100.15	82	BL	F	SL	SL	CC	57	1.2	SS	2.2	2.2	BB	Y	9560	380	0	165320	0	4440	117000	3300
86	447.25	676	82	Stress	F	SL	SL	CC	57	1.2	SS	2.2	2.2	BB	Y	15780	6799	9320	103820	0	15818	66131	82333
87	1012.5	1879.75	39	BL	F	LL	SS	CC	67	2.3	SL	1.1	1.2	BB	Y	0	127444	0	51556	2628	81149	19618	0
88	724.583	1175.75	83	BL	M	LL	SS	CC	66	1.2	SL	2.2	1.1	AB	Y	9827	9724	1378	130309	0	14088	48930	85745
88	234.6	794.6	83	Stress	M	LL	SS	CC	66	1.2	SL	2.2	1.1	AB	Y	4649	15759	832	93647	0	53371	68087	60958
89	1069.77	2025.15	80	BL	M	SL	SS	CC	66	2.3	SL	1.2	1.2	BC	Y	23460	1500	1100	80560	0	35020	100500	43600
89	666.25	1384.5	81	Stress	M	SL	SS	CC	66	2.3	SL	1.2	1.2	BC	Y	19542	29686	0	58300	0	17520	45050	127588
90	1499.75	2331.75	31	BL	F	LL	SL	CC	56	1.2	SL	1.2	1.1	BC	Y	0	61120	0	0	4155	26468	154545	0
90	1452.25	2632.25	29	Stress	F	LL	SL	CC	56	1.2	SL	1.2	1.1	BC	Y	0	85180	1619	790	798	15631	75255	14095
91	850.75	1780.75	31	BL	F	SL	SS	CC	67	1.3	SL	1.2	2.2	BB	Y	0	78332	1057	77051	904	68914	65516	3319
92	812.125	1561.62	74	BL	M	SL	SS	GG	57	2.4	SL	1.2	1.2	BB	N
93	1095	1886.8	68	BL	F	LL	SS	CC	56	1.3	LL	1.2	1.4	AB	Y	14911	1821	0	67452	0	14909	59247	141660
93	660.4	1262	70	Stress	F	LL	SS	CC	56	1.3	LL	1.2	1.4	AB	Y	10950	10951	1225	3954	0	78671	94934	87610
94	285.875	681.375	58	BL	F	LL	SS	CC	67	2.2	LL	1.2	1.2	AB	Y	3711	1316	0	235758	679	10928	40773	5197
94	593.4	1053.4	59	Stress	F	LL	SS	CC	67	2.2	LL	1.2	1.2	AB	Y	20330	376	396	202079	0	20007	46331	9536
95	661.909	1092.09	54	BL	F	SL	SS	CC	67	1.1	SS	2.2	1.2	BB	Y	4507	10035	0	90917	0	18884	161847	6817
95	280.75	707.5	55	Stress	F	SL	SS	CC	67	1.1	SS	2.2	1.2	BB	Y	11436	0	0	88988	0	55456	123615	9407
96	554.083	1074.67	55	BL	F	SS	SL	CG	57	1.2	LL	1.1	2.2	BB	Y	5136	5568	0	58515	0	15250	204580	8001
96	687.5	1051.75	57	Stress	F	SS	SL	CG	57	1.2	LL	1.1	2.2	BB	Y	34539	1471	1445	113776	1891	27867	77726	35224
97	522	1079.29	59	BL	F	SL	SS	CC	77	1.2	SL	1.3	3.4	BB	Y	0	2946	0	220016	3509	2900	42857	25875
97	660.2	1012	60.8	Stress	F	SL	SS	CC	77	1.2	SL	1.3	3.4	BB	Y	281	2614	0	237356	0	1960	52439	3172
98	423.5	1257.75	52	BL	F	SL	SS	CC	57	1.2	SS	1.2	2.2	AB	Y	6075	2250	0	144550	0	20875	107275	15375
98	606.667	1603.67	54	Stress	F	SL	SS	CC	57	1.2	SS	1.2	2.2	AB	Y	0	14680	0	174916	0	52671	19793	34417
99	385	905.333	60	BL	F	LL	SS	CC	67	1.2	LL	2.2	1.1	AB	Y	6019	0	0	83696	0	16044	133714	60068
99	310	470	60.2	Stress	F	LL	SS	CC	67	1.2	LL	2.2	1.1	AB	Y	23329	20421	0	60865	0	51236	80113	62181
100	1218.43	2138.86	49	BL	M	LL	SS	GG	66	2.2	LL	1.2	2.2	BB	N
100	2384	2853	49	Stress	M	LL	SS	GG	66	2.2	LL	1.2	2.2	BB	N
101	582.75	1262	43	BL	F	LL	SS	CC	57	1.1	LL	1.3	1.2	BC	Y	77702	0	0	6872	1504	62389	57829	81015
101	310.2	986.8	44.2	Stress	F	LL	SS	CC	57	1.1	LL	1.3	1.2	BC	Y	63714	28876	0	37906	577	22983	95592	49839
102	1158.86	1805.43	45	BL	M	LL	SL	CC	66	2.2	LL	2.2	1.2	BB	N
102	1510	2270	46	Stress	M	LL	SL	CC	66	2.2	LL	2.2	1.2	BB	N
103	444.714	1823.86	46	BL	M	SL	SS	GG	77	2.2	LL	1.3	1.2	BB	N
103	1093	1937	46	Stress	M	SL	SS	GG	77	2.2	LL	1.3	1.2	BB	N
104	754.167	1382.17	45	BL	F	SL	SS	CC	55	1.1	LL	2.2	1.1	BB	Y	4808	0	0	287671	0	1457	0	6065
104	510.4	1320.4	45	Stress	F	SL	SS	CC	55	1.1	LL	2.2	1.1	BB	Y	22563	3136	0	43832	2752	37560	133529	50657
105	468.385	927.154	43	BL	F	SL	LL	CC	57	2.2	LL	2.3	1.2	BB	Y	12560	0	0	57300	0	12900	156040	43640
105	328.25	536	45	Stress	F	SL	LL	CC	57	2.2	LL	2.3	1.2	BB	Y	2415	750	0	225000	0	788	35411	35636
106	660	1319.8	47	BL	M	SL	SL	CC	77	1.2	LL	1.2	1.2	BB	N
106	1385	2020	48	Stress	M	SL	SL	CC	77	1.2	LL	1.2	1.2	BB	N
107	448	541	42	BL	F	SL	SS	CC	56	1.1	SL	1.2	1.1	BB	Y	3290	25881	0	0	0	1174	148826	120830
107	668	1036.8	43.2	Stress	F	SL	SS	CC	56	1.1	SL	1.2	1.1	BB	Y	5670	22455	0	111801	0	47461	0	109131
108	343.167	811.5	49	BL	M	LL	SS	CC	66	1.2	LL	2.2	1.2	AB	N
108	469	1105	49	Stress	M	LL	SS	CC	66	1.2	LL	2.2	1.2	AB	N
109	333	770.25	42	BL	F	SS	SL	CC	56	2.2	SS	2.2	1.1	AB	Y	79150	1550	0	45250	0	21650	111250	35650
109	760.25	1134.75	44	Stress	F	SS	SL	CC	56	2.2	SS	2.2	1.1	AB	Y	15416	0	0	201609	1762	12041	1662	67512
